# Supplementary material for: How common is ponticulus posticus on lateral cephalograms?
Source: BMC Res Notes. 2017 Apr 28;10:172. doi: 10.1186/s13104-017-2494-z (PMC5410104; doi:10.1186/s13104-017-2494-z)
Supplement: Supplementary file 1 — Additional file 1. Master-table of data. [file 13104_2017_2494_MOESM1_ESM.xlsx]

## Sheet: Sheet1
Code Number	Age range (years)	Gender	Ponticulus Posticus Status
1	11 to 20	f	Absent
2	11 to 20	f	Absent
3	21 to 30	f	Absent
4	21 to 30	m	Absent
5	21 to 30	f	Partial
6	21 to 30	f	Partial
7	21 to 30	m	Absent
8	11 to 20	m	Absent
9	21 to 30	m	Absent
10	21 to 30	f	Absent
11	21 to 30	m	Absent
12	21 to 30	f	Partial
13	21 to 30	f	Absent
14	21 to 30	f	Partial
15	11 to 20	m	Partial
16	21 to 30	m	Absent
17	21 to 30	f	Absent
18	11 to 20	f	Absent
19	11 to 20	f	Absent
20	11 to 20	f	Absent
21	11 to 20	f	Absent
22	21 to 30	f	Partial
23	21 to 30	f	Partial
24	21 to 30	f	Partial
25	11 to 20	m	Partial
26	11 to 20	m	Absent
27	21 to 30	m	Absent
28	11 to 20	m	Partial
29	11 to 20	f	Complete
30	21 to 30	m	Absent
31	11 to 20	f	Absent
32	21 to 30	m	Absent
33	21 to 30	m	Absent
34	21 to 30	m	Partial
35	11 to 20	f	Complete
36	21 to 30	f	Absent
37	11 to 20	f	Absent
38	11 to 20	f	Absent
39	11 to 20	m	Absent
40	11 to 20	m	Absent
41	21 to 30	m	Complete
42	21 to 30	m	Absent
43	21 to 30	m	Partial
44	21 to 30	f	Partial
45	11 to 20	f	Absent
46	21 to 30	m	Absent
47	21 to 30	m	Absent
48	21 to 30	f	Complete
49	21 to 30	f	Absent
50	11 to 20	f	Absent
51	21 to 30	f	Absent
52	11 to 20	f	Absent
53	21 to 30	f	Absent
54	11 to 20	f	Absent
55	21 to 30	m	Absent
56	11 to 20	f	Absent
57	11 to 20	f	Absent
58	11 to 20	f	Absent
59	11 to 20	f	Partial
60	21 to 30	m	Absent
61	21 to 30	f	Absent
62	11 to 20	m	Absent
63	11 to 20	m	Absent
64	11 to 20	f	Absent
65	21 to 30	f	Absent
66	11 to 20	m	Absent
67	21 to 30	f	Absent
68	21 to 30	f	Absent
69	21 to 30	m	Absent
70	11 to 20	m	Partial
71	11 to 20	f	Partial
72	11 to 20	f	Absent
73	11 to 20	f	Absent
74	11 to 20	f	Absent
75	11 to 20	m	Absent
76	21 to 30	f	Absent
77	11 to 20	f	Absent
78	11 to 20	m	Absent
79	11 to 20	f	Partial
80	11 to 20	m	Absent
81	21 to 30	m	Absent
82	11 to 20	m	Absent
83	21 to 30	f	Absent
84	11 to 20	f	Absent
85	21 to 30	f	Absent
86	11 to 20	f	Absent
87	21 to 30	m	Absent
88	11 to 20	m	Partial
89	11 to 20	f	Absent
90	21 to 30	f	Absent
91	21 to 30	f	Partial
92	21 to 30	m	Absent
93	21 to 30	f	Partial
94	11 to 20	f	Partial
95	11 to 20	m	Absent
96	11 to 20	f	Absent
97	11 to 20	f	Partial
98	11 to 20	m	Absent
99	11 to 20	f	Partial
100	11 to 20	m	Partial
101	11 to 20	m	Partial
102	21 to 30	f	Partial
103	11 to 20	m	Partial
104	11 to 20	f	Absent
105	11 to 20	f	Absent
106	11 to 20	f	Absent
107	11 to 20	f	Partial
108	21 to 30	m	Partial
109	21 to 30	f	Absent
110	11 to 20	m	Partial
111	21 to 30	f	Absent
112	21 to 30	f	Partial
113	11 to 20	m	Absent
114	31 to 40	f	Absent
115	11 to 20	m	Partial
116	11 to 20	f	Absent
117	21 to 30	f	Absent
118	11 to 20	m	Absent
119	21 to 30	m	Absent
120	11 to 20	f	Absent
121	11 to 20	m	Absent
122	11 to 20	m	Absent
123	21 to 30	f	Absent
124	21 to 30	f	Absent
125	11 to 20	f	Absent
126	11 to 20	m	Absent
127	11 to 20	f	Absent
128	21 to 30	m	Partial
129	21 to 30	f	Absent
130	21 to 30	m	Absent
131	11 to 20	f	Absent
132	11 to 20	m	Absent
133	11 to 20	f	Absent
134	11 to 20	m	Absent
135	11 to 20	m	Partial
136	11 to 20	f	Absent
137	21 to 30	f	Absent
138	11 to 20	m	Absent
139	21 to 30	f	Partial
140	21 to 30	f	Absent
141	21 to 30	f	Partial
142	21 to 30	f	Absent
143	21 to 30	m	Partial
144	11 to 20	m	Partial
145	11 to 20	f	Absent
146	21 to 30	m	Absent
147	21 to 30	f	Absent
148	11 to 20	m	Absent
149	21 to 30	m	Absent
150	21 to 30	m	Absent
151	11 to 20	m	Absent
152	11 to 20	f	Partial
153	11 to 20	f	Partial
154	11 to 20	f	Partial
155	11 to 20	m	Absent
156	11 to 20	f	Absent
157	11 to 20	m	Absent
158	21 to 30	f	Partial
159	11 to 20	m	Absent
160	11 to 20	f	Partial
161	21 to 30	m	Absent
162	11 to 20	m	Absent
163	21 to 30	m	Absent
164	11 to 20	m	Absent
165	11 to 20	f	Partial
166	11 to 20	m	Absent
167	21 to 30	f	Partial
168	11 to 20	f	Absent
169	21 to 30	f	Partial
170	21 to 30	f	Absent
171	11 to 20	f	Partial
172	21 to 30	m	Absent
173	11 to 20	m	Absent
174	21 to 30	m	Absent
175	21 to 30	f	Complete
176	21 to 30	f	Absent
177	11 to 20	m	Absent
178	11 to 20	m	Absent
179	11 to 20	m	Absent
180	21 to 30	m	Absent
181	21 to 30	f	Absent
182	11 to 20	f	Absent
183	21 to 30	f	Absent
184	11 to 20	f	Absent
185	11 to 20	f	Absent
186	21 to 30	f	Partial
187	21 to 30	f	Partial
188	11 to 20	f	Absent
189	11 to 20	m	Partial
190	11 to 20	f	Absent
191	11 to 20	m	Absent
192	31 to 40	f	Partial
193	21 to 30	f	Partial
194	11 to 20	f	Absent
195	11 to 20	f	Absent
196	21 to 30	f	Absent
197	21 to 30	m	Absent
198	11 to 20	f	Absent
199	21 to 30	f	Absent
200	11 to 20	f	Partial
201	21 to 30	f	Partial
202	21 to 30	m	Absent
203	21 to 30	f	Partial
204	21 to 30	f	Absent
205	21 to 30	f	Absent
206	11 to 20	f	Absent
207	11 to 20	m	Complete
208	11 to 20	m	Absent
209	11 to 20	f	Partial
210	21 to 30	m	Partial
211	21 to 30	f	Partial
212	11 to 20	f	Partial
213	21 to 30	m	Absent
214	11 to 20	m	Absent
215	21 to 30	f	Absent
216	21 to 30	m	Partial
217	11 to 20	m	Absent
218	21 to 30	f	Complete
219	21 to 30	f	Absent
220	21 to 30	f	Partial
221	21 to 30	f	Partial
222	21 to 30	f	Partial
223	21 to 30	f	Partial
224	11 to 20	m	Partial
225	11 to 20	f	Partial
226	11 to 20	f	Partial
227	21 to 30	m	Partial
228	21 to 30	f	Partial
229	21 to 30	m	Absent
230	21 to 30	f	Complete
231	21 to 30	m	Absent
232	21 to 30	f	Partial
233	21 to 30	f	Partial
234	21 to 30	f	Absent
235	21 to 30	f	Partial
236	11 to 20	f	Partial
237	11 to 20	m	Partial
238	21 to 30	f	Absent
239	21 to 30	m	Absent
240	21 to 30	f	Complete
241	21 to 30	m	Absent
242	11 to 20	m	Partial
243	11 to 20	f	Absent
244	21 to 30	f	Partial
245	11 to 20	m	Absent
246	21 to 30	m	Partial
247	11 to 20	f	Absent
248	21 to 30	f	Absent
249	21 to 30	f	Absent
250	11 to 20	f	Complete
251	31 to 40	f	Partial
252	11 to 20	m	Absent
253	11 to 20	f	Absent
254	21 to 30	m	Partial
255	21 to 30	m	Partial
256	21 to 30	m	Partial
257	21 to 30	f	Absent
258	21 to 30	m	Absent
259	11 to 20	f	Partial
260	21 to 30	m	Partial
261	11 to 20	m	Complete
262	31 to 40	f	Absent
263	11 to 20	m	Absent
264	21 to 30	f	Absent
265	11 to 20	f	Absent
266	21 to 30	m	Partial
267	11 to 20	f	Partial
268	21 to 30	m	Partial
269	11 to 20	m	Absent
270	21 to 30	f	Partial
271	21 to 30	f	Absent
272	11 to 20	m	Absent
273	11 to 20	f	Partial
274	21 to 30	f	Absent
275	11 to 20	m	Partial
276	21 to 30	f	Absent
277	11 to 20	m	Partial
278	11 to 20	m	Partial
279	11 to 20	f	Complete
280	11 to 20	f	Partial
281	21 to 30	f	Partial
282	21 to 30	m	Absent
283	21 to 30	f	Partial
284	21 to 30	f	Partial
285	21 to 30	f	Absent
286	21 to 30	f	Partial
287	21 to 30	m	Partial
288	21 to 30	f	Absent
289	21 to 30	f	Absent
290	21 to 30	f	Absent
291	11 to 20	f	Partial
292	21 to 30	f	Absent
293	21 to 30	f	Partial
294	21 to 30	f	Partial
295	11 to 20	f	Absent
296	11 to 20	f	Absent
297	11 to 20	f	Partial
298	11 to 20	f	Absent
299	21 to 30	f	Absent
300	11 to 20	f	Absent
301	21 to 30	f	Complete
302	21 to 30	f	Absent
303	21 to 30	m	Absent
304	21 to 30	f	Absent
305	21 to 30	m	Absent
306	11 to 20	m	Absent
307	21 to 30	m	Absent
308	21 to 30	f	Complete
309	21 to 30	f	Absent
310	11 to 20	m	Absent
311	11 to 20	m	Absent
312	11 to 20	m	Absent
313	21 to 30	m	Absent
314	21 to 30	f	Absent
315	11 to 20	f	Absent
316	11 to 20	m	Absent
317	11 to 20	f	Absent
318	21 to 30	m	Partial
319	21 to 30	m	Partial
320	21 to 30	m	Partial
321	21 to 30	f	Absent
322	21 to 30	m	Absent
323	11 to 20	f	Partial
324	21 to 30	m	Partial
325	11 to 20	m	Complete
326	31 to 40	f	Absent
327	11 to 20	m	Absent
328	21 to 30	f	Absent
329	11 to 20	f	Absent
330	21 to 30	m	Partial
331	11 to 20	f	Partial
332	21 to 30	m	Partial
333	11 to 20	m	Absent
334	21 to 30	f	Partial
335	21 to 30	f	Absent
336	11 to 20	m	Absent
337	11 to 20	f	Partial
338	21 to 30	f	Absent
339	11 to 20	m	Partial
340	21 to 30	f	Absent
341	11 to 20	m	Partial
342	11 to 20	m	Partial
343	11 to 20	f	Complete
344	11 to 20	f	Partial
345	21 to 30	f	Partial
346	21 to 30	m	Absent
347	21 to 30	f	Absent
348	11 to 20	f	Absent
349	11 to 20	f	Absent
350	11 to 20	f	Absent
351	11 to 20	f	Absent
352	21 to 30	f	Partial
353	21 to 30	f	Partial
354	21 to 30	f	Partial
355	11 to 20	m	Partial
356	11 to 20	m	Absent
357	21 to 30	m	Absent
358	11 to 20	m	Partial
359	11 to 20	f	Complete
360	21 to 30	m	Absent
361	11 to 20	f	Absent
362	21 to 30	m	Absent
363	21 to 30	m	Absent
364	21 to 30	m	Partial
365	11 to 20	f	Complete
366	21 to 30	f	Absent
367	11 to 20	f	Absent
368	11 to 20	f	Absent
369	11 to 20	m	Absent
370	11 to 20	m	Absent
371	21 to 30	m	Complete
372	21 to 30	m	Absent
373	21 to 30	m	Partial
374	21 to 30	f	Partial
375	11 to 20	f	Absent
376	21 to 30	m	Absent
377	21 to 30	m	Absent
378	21 to 30	f	Complete
379	21 to 30	f	Absent
380	11 to 20	f	Absent
381	21 to 30	f	Absent
382	11 to 20	f	Absent
383	21 to 30	f	Absent
384	11 to 20	f	Absent
385	21 to 30	m	Absent
386	11 to 20	f	Absent
387	11 to 20	f	Absent
388	11 to 20	f	Absent
389	11 to 20	f	Partial
390	21 to 30	m	Absent
391	21 to 30	f	Absent
392	11 to 20	m	Absent
393	11 to 20	m	Absent
394	11 to 20	f	Absent
395	21 to 30	f	Absent
396	11 to 20	m	Absent
397	21 to 30	f	Absent
398	21 to 30	f	Absent
399	21 to 30	m	Absent
400	11 to 20	m	Partial
401	11 to 20	f	Partial
402	11 to 20	f	Absent
403	11 to 20	f	Absent
404	11 to 20	f	Absent
405	11 to 20	m	Absent
406	21 to 30	f	Absent
407	11 to 20	f	Absent
408	11 to 20	m	Absent
409	11 to 20	f	Partial
410	11 to 20	m	Absent
411	21 to 30	m	Absent
412	11 to 20	m	Absent
413	21 to 30	f	Absent
414	11 to 20	f	Absent
